# Supplementary material for: Fe protein docking transduces conformational changes to MoFe nitrogenase active site in a nucleotide-dependent manner
Source: Commun Chem. 2023 Nov 18;6:254. doi: 10.1038/s42004-023-01046-6 (PMC10657360; doi:10.1038/s42004-023-01046-6)
Supplement: Supplementary file 3 — Supplementary Data 1 [file 42004_2023_1046_MOESM3_ESM.xlsx]

## Sheet: Sheet1
α2-12
	MoFeP	10 ms	30 ms	60 ms	80 ms	2 min	4 min	15 min	60 min
	#D	0.38	0.415	0.42	0.485	0.49	0.519	0.53	0.65
	StdDev	0.0455	0.01	0.005	0.011	0.07	0.11	0.06	0.04
	Experimental %D	15.5738	17.0082	17.2131	19.877	20.082	21.2705	21.7213	26.6393
	1MoFeP:2FeP	10 ms	30 ms	60 ms	80 ms	2 min	4 min	15 min	60 min
	#D	0.18	0.24	0.245	0.255	0.26	0.27	0.285	0.56
	StdDev	0.04	0.045	0.01	0.045	0.04	0.015	0.02	0.015
	Experimental %D	7.37705	9.83607	10.041	10.4508	10.6557	11.0656	11.6803	22.9508
α16-29
	MoFeP	10 ms	30 ms	60 ms	80 ms	2 min	4 min	15 min	60 min
	#D	0.39	0.41	0.4185	0.444	0.49	0.524	0.64	0.66
	StdDev	0.1215	0.02	0.024	0.04	0.09	0.01	0.01	0
	Experimental %D	28.4672	29.927	30.5474	32.4088	35.7664	38.2482	46.7153	48.1752
	1MoFeP:2FeP	10 ms	30 ms	60 ms	80 ms	2 min	4 min	15 min	60 min
	#D	0.34	0.395	0.4005	0.485	0.57	0.615	0.69	0.725
	StdDev	0.005	0.03	0.0105	0.11	0.015	0.095	0.06	0.035
	Experimental %D	24.8175	28.8321	29.2336	35.4015	41.6058	44.8905	50.365	52.9197
α18-35
	MoFeP	10 ms	30 ms	60 ms	80 ms	2 min	4 min	15 min	60 min
	#D	1.035	1.345	1.55	1.84	1.75	1.86	2.65	3.515
	StdDev	0.115	0.085	0.03	0	0.03	0.01	0.05	0.115
	Experimental %D	13.4416	17.4675	20.1299	23.8961	22.7273	24.1558	34.4156	45.6494
	1MoFeP:2FeP	10 ms	30 ms	60 ms	80 ms	2 min	4 min	15 min	60 min
	#D	0.605	0.585	0.645	0.91	1.135	1.395	1.795	1.87
	StdDev	0.195	0.025	0.005	0.04	0.005	0.005	0.035	0.04
	Experimental %D	7.85714	7.5974	8.37662	11.8182	14.7403	18.1169	23.3117	24.2857
α22-29
	MoFeP	10 ms	30 ms	60 ms	80 ms	2 min	4 min	15 min	60 min
	#D	0.42	0.4715	0.5705	0.575	0.81	1.4	1.415	1.4105
	StdDev	0.0095	0.0105	0.045	0.01	0.01	0	0.025	0.0005
	Experimental %D	10.3704	11.642	14.0864	14.1975	20	34.5679	34.9383	34.8272
	1MoFeP:2FeP	10 ms	30 ms	60 ms	80 ms	2 min	4 min	15 min	60 min
	#D	0.185	0.205	0.232	0.305	1.315	1.36	1.39	1.47
	StdDev	0.015	0.042	0.005	0.015	0.035	0.05	0.01	0.04
	Experimental %D	4.5679	5.06173	5.7284	7.53086	32.4691	33.5802	34.321	36.2963
α39-54
	MoFeP	10 ms	30 ms	60 ms	80 ms	2 min	4 min	15 min	60 min
	#D	0.449	0.56	0.575	0.675	0.818	1.25	1.72	1.9835
	StdDev	0.015	0.028	0.029	0.03	0.045	0.19	0.03	0.0665
	Experimental %D	11.0049	13.7255	14.0931	16.5441	20.049	30.6373	42.1569	48.6152
	1MoFeP:2FeP	10 ms	30 ms	60 ms	80 ms	2 min	4 min	15 min	60 min
	#D	0.235	0.268	0.345	0.635	1.4	1.135	1.465	1.615
	StdDev	0.002	0.025	0.045	0.095	0.01	0.035	0.125	0.005
	Experimental %D	5.7598	6.56863	8.45588	15.5637	34.3137	27.8186	35.9069	39.5833
α67-85
	MoFeP	10 ms	30 ms	60 ms	80 ms	2 min	4 min	15 min	60 min
	#D	0.735	1.215	1.225	1.43	1.595	2.795	2.825	2.905
	StdDev	0.015	0.025	0.015	0.05	0.015	0.045	0.025	0.045
	Experimental %D	7.60083	12.5646	12.668	14.788	16.4943	28.9038	29.2141	30.0414
	1MoFeP:2FeP	10 ms	30 ms	60 ms	80 ms	2 min	4 min	15 min	60 min
	#D	0.345	0.665	0.77	0.78	0.79	1.605	1.635	1.88
	StdDev	0.035	0.005	0.01	0.01	0.06	0.105	0.065	0.03
	Experimental %D	3.56774	6.87694	7.96277	8.06618	8.1696	16.5977	16.908	19.4416
α80-90
	MoFeP	10 ms	30 ms	60 ms	80 ms	2 min	4 min	15 min	60 min
	#D	0.275	0.365	0.51	0.675	0.77	0.825	1.43	1.43
	StdDev	0.015	0.065	0.03	0.065	0.16	0.025	0.28	0.43
	Experimental %D	7.70308	10.2241	14.2857	18.9076	21.5686	23.1092	40.056	40.056
	1MoFeP:2FeP	10 ms	30 ms	60 ms	80 ms	2 min	4 min	15 min	60 min
	#D	0.358	0.37	0.465	0.495	0.53	0.54	1.08	1.53
	StdDev	0.132	0.01	0.15	0.045	0.015	0.04	0.25	0.18
	Experimental %D	10.028	10.3641	13.0252	13.8655	14.8459	15.1261	30.2521	42.8571
α82-102
	MoFeP	10 ms	30 ms	60 ms	80 ms	2 min	4 min	15 min	60 min
	#D	1.415	1.475	1.68	1.77	1.9455	1.965	2.595	2.62
	StdDev	0.005	0.045	0.03	0.12	0.0245	0.235	0.365	0.16
	Experimental %D	21.7358	22.6575	25.8065	27.1889	29.8848	30.1843	39.8618	40.2458
	1MoFeP:2FeP	10 ms	30 ms	60 ms	80 ms	2 min	4 min	15 min	60 min
	#D	0.955	1.155	1.295	1.57	2.115	2.43	3.06	3.2
	StdDev	0.065	0.115	0.065	0.31	0.185	0.21	0.07	0.34
	Experimental %D	14.6697	17.7419	19.8925	24.1167	32.4885	37.3272	47.0046	49.1551
α87-98
	MoFeP	10 ms	30 ms	60 ms	80 ms	2 min	4 min	15 min	60 min
	#D	0.58	0.77	0.91	0.925	0.925	0.96	1.08	1.285
	StdDev	0.05	0.01	0.155	0.06	0.01	0.21	0.045	0.025
	Experimental %D	25.6637	34.0708	40.2655	40.9292	40.9292	42.4779	47.7876	56.8584
	1MoFeP:2FeP	10 ms	30 ms	60 ms	80 ms	2 min	4 min	15 min	60 min
	#D	0.455	0.51	0.58	0.5905	0.83	0.88	0.96	1.08
	StdDev	0.0005	0.04	0.015	0.01	0.02	0.1	0	0.06
	Experimental %D	20.1327	22.5664	25.6637	26.1283	36.7257	38.9381	42.4779	47.7876
α95-121
	MoFeP	10 ms	30 ms	60 ms	80 ms	2 min	4 min	15 min	60 min
	#D	0.875	0.915	1.06	1.07	1.125	1.19	1.25	1.265
	StdDev	0.095	0.075	0.195	0.025	0.05	0.24	0.09	0.16
	Experimental %D	7.88999	8.25068	9.55816	9.64833	10.1443	10.7304	11.2714	11.4067
	1MoFeP:2FeP	10 ms	30 ms	60 ms	80 ms	2 min	4 min	15 min	60 min
	#D	0.42	0.77	0.8	0.88	0.965	1.035	1.145	1.265
	StdDev	0.02	0.04	0.03	0.02	0.015	0.025	0.025	0.015
	Experimental %D	3.7872	6.94319	7.21371	7.93508	8.70153	9.33273	10.3246	11.4067
α101-116
	MoFeP	10 ms	30 ms	60 ms	80 ms	2 min	4 min	15 min	60 min
	#D	0.235	0.485	0.495	0.565	0.62	0.72	0.815	1.082
	StdDev	0.005	0.048	0.085	0.025	0.015	0.125	0.05	0.09
	Experimental %D	6.75287	13.9368	14.2241	16.2356	17.8161	20.6897	23.4195	31.092
	1MoFeP:2FeP	10 ms	30 ms	60 ms	80 ms	2 min	4 min	15 min	60 min
	#D	0.335	0.405	0.65	0.685	0.72	0.77	1	1.07
	StdDev	0.025	0.075	0.11	0.05	0.07	0.005	0	0.06
	Experimental %D	9.62644	11.6379	18.6782	19.6839	20.6897	22.1264	28.7356	30.7471
α110-134
	MoFeP	10 ms	30 ms	60 ms	80 ms	2 min	4 min	15 min	60 min
	#D	1.035	1.18	1.406	1.495	1.51	1.58	1.845	2.67
	StdDev	0.125	0.06	0.085	0.005	0.22	0.186	0.04	0.09
	Experimental %D	12.2776	13.9976	16.6785	17.7343	17.9122	18.7426	21.8861	31.6726
	1MoFeP:2FeP	10 ms	30 ms	60 ms	80 ms	2 min	4 min	15 min	60 min
	#D	0.4675	0.755	0.85	0.865	1.36	1.555	1.78	2.365
	StdDev	0.0035	0.045	0.05	0.065	0.02	0.075	0.13	0.095
	Experimental %D	5.54567	8.95611	10.083	10.261	16.1329	18.446	21.1151	28.0546
α119-134
	MoFeP	10 ms	30 ms	60 ms	80 ms	2 min	4 min	15 min	60 min
	#D	0.672	0.715	0.82	0.8875	1.26	1.53	2.895	3.145
	StdDev	0.009	0.0825	0.005	0.02	0.09	0.1	0.035	0.145
	Experimental %D	10.752	11.44	13.12	14.2	20.16	24.48	46.32	50.32
	1MoFeP:2FeP	10 ms	30 ms	60 ms	80 ms	2 min	4 min	15 min	60 min
	#D	0.234	0.325	0.385	0.515	1.1985	1.3885	1.5275	2.6495
	StdDev	0.01	0.035	0.015	0.025	0.2325	0.0385	0.1565	0.0995
	Experimental %D	3.744	5.2	6.16	8.24	19.176	22.216	24.44	42.392
α140-155
	MoFeP	10 ms	30 ms	60 ms	80 ms	2 min	4 min	15 min	60 min
	#D	2.005	2.135	2.29	2.305	3.17	3.2705	3.425	3.545
	StdDev	0.025	0.075	0.1	0.025	0.08	0.055	0.1195	0.025
	Experimental %D	25.8044	27.4775	29.4723	29.6654	40.7979	42.0914	44.0798	45.6242
	1MoFeP:2FeP	10 ms	30 ms	60 ms	80 ms	2 min	4 min	15 min	60 min
	#D	0.8	0.84	0.89	1.38	1.445	1.9	2.125	2.5
	StdDev	0.01	0.05	0	0.295	0.08	0.18	0.065	0.23
	Experimental %D	10.296	10.8108	11.4543	17.7606	18.5972	24.453	27.3488	32.175
α151-160
	MoFeP	10 ms	30 ms	60 ms	80 ms	2 min	4 min	15 min	60 min
	#D	0.395	0.643	0.745	0.91	1.376	1.3855	1.4685	2.135
	StdDev	0.032	0.117	0.105	0.08	0.0545	0.003	0.0615	0.055
	Experimental %D	5.3523	8.71274	10.0949	12.3306	18.645	18.7737	19.8984	28.9295
	1MoFeP:2FeP	10 ms	30 ms	60 ms	80 ms	2 min	4 min	15 min	60 min
	#D	0.48	0.505	0.525	0.56	0.8	0.915	0.93	1.1565
	StdDev	0.035	0.035	0.01	0.05	0.04	0.035	0.1	0.1965
	Experimental %D	6.50407	6.84282	7.11382	7.58808	10.8401	12.3984	12.6016	15.6707
α168-178
	MoFeP	10 ms	30 ms	60 ms	80 ms	2 min	4 min	15 min	60 min
	#D	0.085	0.2	0.2995	0.675	1.175	1.31	1.53	1.785
	StdDev	0.015	0.03	0.0105	0.055	0.115	0.04	0.01	0.045
	Experimental %D	2.17949	5.12821	7.67949	17.3077	30.1282	33.5897	39.2308	45.7692
	1MoFeP:2FeP	10 ms	30 ms	60 ms	80 ms	2 min	4 min	15 min	60 min
	#D	0.15	0.23	0.525	0.885	1.31	1.34	1.36	1.695
	StdDev	0.01	0.03	0.035	0.015	0.03	0.02	0.02	0.115
	Experimental %D	3.84615	5.89744	13.4615	22.6923	33.5897	34.359	34.8718	43.4615
α179-187
	MoFeP	10 ms	30 ms	60 ms	80 ms	2 min	4 min	15 min	60 min
	#D	1.275	1.36	1.57	1.58	2.105	2.15	2.22	2.24
	StdDev	0.08	0.16	0.035	0.05	0.045	0.03	0.07	0.04
	Experimental %D	20.4327	21.7949	25.1603	25.3205	33.734	34.4551	35.5769	35.8974
	1MoFeP:2FeP	10 ms	30 ms	60 ms	80 ms	2 min	4 min	15 min	60 min
	#D	0.285	0.375	0.3815	0.815	0.83	0.895	0.9	1.08
	StdDev	0.0115	0.055	0.005	0.05	0.075	0.05	0.005	0.01
	Experimental %D	4.56731	6.00962	6.11378	13.0609	13.3013	14.3429	14.4231	17.3077
α183-222
	MoFeP	10 ms	30 ms	60 ms	80 ms	2 min	4 min	15 min	60 min
	#D	2.14	2.64	3.105	3.55	3.56	4.27	4.625	5.83
	StdDev	0.14	0.1	0.025	0.18	0.01	0.05	0.035	0.08
	Experimental %D	11.0082	13.5802	15.9722	18.2613	18.3128	21.965	23.7912	29.9897
	1MoFeP:2FeP	10 ms	30 ms	60 ms	80 ms	2 min	4 min	15 min	60 min
	#D	1.105	1.725	2.175	2.615	2.675	2.695	2.7	3.085
	StdDev	0.055	0.075	0.045	0.045	0.055	0.055	0.06	0.065
	Experimental %D	5.68416	8.87346	11.1883	13.4516	13.7603	13.8632	13.8889	15.8693
α186-200
	MoFeP	10 ms	30 ms	60 ms	80 ms	2 min	4 min	15 min	60 min
	#D	0.9365	1.655	1.715	1.753	3.237	3.3805	3.905	4.05
	StdDev	0.0045	0.107	0.135	0.215	0.227	0.0605	0.115	0.08
	Experimental %D	10.63	18.7855	19.4665	19.8978	36.7423	38.3712	44.3246	45.9705
	1MoFeP:2FeP	10 ms	30 ms	60 ms	80 ms	2 min	4 min	15 min	60 min
	#D	0.6125	0.834	0.845	0.915	1.2505	1.274	1.2985	1.3315
	StdDev	0.0325	0.064	0.005	0.045	0.0885	0.006	0.0205	0.0685
	Experimental %D	6.95233	9.46652	9.59137	10.3859	14.1941	14.4608	14.7389	15.1135
α188-220
	MoFeP	10 ms	30 ms	60 ms	80 ms	2 min	4 min	15 min	60 min
	#D	3.635	3.66	3.72	3.77	5.9	6.875	8.815	10.82
	StdDev	0.335	0.14	0.05	0.04	0.37	0.105	0.025	0.11
	Experimental %D	21.3072	21.4537	21.8054	22.0985	34.5838	40.2989	51.6706	63.4232
	1MoFeP:2FeP	10 ms	30 ms	60 ms	80 ms	2 min	4 min	15 min	60 min
	#D	1.185	1.54	1.75	2.4	2.915	3.51	4.005	5.58
	StdDev	0.155	0.1	0.05	0.08	0.005	0.26	0.035	0.25
	Experimental %D	6.94607	9.02696	10.2579	14.068	17.0868	20.5744	23.476	32.7081
α193-203
	MoFeP	10 ms	30 ms	60 ms	80 ms	2 min	4 min	15 min	60 min
	#D	0.8935	0.936	1.58	1.91	2.335	2.845	4.605	5.3105
	StdDev	0.0635	0.014	0.11	0.07	0.145	0.045	0.305	0.0095
	Experimental %D	12.514	13.1092	22.1289	26.7507	32.7031	39.8459	64.4958	74.3768
	1MoFeP:2FeP	10 ms	30 ms	60 ms	80 ms	2 min	4 min	15 min	60 min
	#D	1.68	2.465	2.95	2.95	5.275	5.295	5.303	5.43
	StdDev	0.05	0.155	0.02	0.01	0.015	0.045	0.027	0.06
	Experimental %D	23.5294	34.5238	41.3165	41.3165	73.8796	74.1597	74.2717	76.0504
α208-230
	MoFeP	10 ms	30 ms	60 ms	80 ms	2 min	4 min	15 min	60 min
	#D	1.304	1.535	1.94	2.02	2.295	4.695	4.84	4.985
	StdDev	0.074	0.11	0.04	0.005	0.175	0.175	0.06	0.015
	Experimental %D	15.6919	18.4717	23.3454	24.3081	27.6173	56.4982	58.2431	59.988
	1MoFeP:2FeP	10 ms	30 ms	60 ms	80 ms	2 min	4 min	15 min	60 min
	#D	1.071	1.18	1.315	1.315	2.125	3.815	3.905	5.355
	StdDev	0.171	0.05	0.015	0.095	0.105	0.035	0.125	0.005
	Experimental %D	12.8881	14.1998	15.8243	15.8243	25.5716	45.9085	46.9916	64.4404
α246-258
	MoFeP	10 ms	30 ms	60 ms	80 ms	2 min	4 min	15 min	60 min
	#D	1.225	1.243	1.266	1.355	1.825	1.87	1.885	2.125
	StdDev	0.028	0.086	0.085	0.135	0.035	0.095	0.02	0.065
	Experimental %D	17.6768	17.9365	18.2684	19.5527	26.3348	26.9841	27.2006	30.6638
	1MoFeP:2FeP	10 ms	30 ms	60 ms	80 ms	2 min	4 min	15 min	60 min
	#D	0.32	1.28	1.515	1.66	1.78	1.785	1.87	1.9
	StdDev	0.05	0.01	0.035	0.12	0.055	0.09	0	0.17
	Experimental %D	4.6176	18.4704	21.8615	23.9538	25.6854	25.7576	26.9841	27.417
α256-266
	MoFeP	10 ms	30 ms	60 ms	80 ms	2 min	4 min	15 min	60 min
	#D	0.36	0.51	0.835	1.11	1.125	1.585	1.595	1.755
	StdDev	0.01	0.03	0.035	0.165	0.03	0.125	0.085	0.105
	Experimental %D	12	17	27.8333	37	37.5	52.8333	53.1667	58.5
	1MoFeP:2FeP	10 ms	30 ms	60 ms	80 ms	2 min	4 min	15 min	60 min
	#D	0.18	0.21	0.23	0.44	0.535	0.57	0.625	0.76
	StdDev	0	0.03	0.01	0.01	0.025	0.03	0.055	0
	Experimental %D	6	7	7.66667	14.6667	17.8333	19	20.8333	25.3333
α262-275
	MoFeP	10 ms	30 ms	60 ms	80 ms	2 min	4 min	15 min	60 min
	#D	0.5425	0.82	0.8405	0.915	0.92	1.13	1.225	1.26
	StdDev	0.0135	0.0495	0.01	0.015	0.08	0.05	0.1	0.055
	Experimental %D	9.10235	13.7584	14.1023	15.3523	15.4362	18.9597	20.5537	21.1409
	1MoFeP:2FeP	10 ms	30 ms	60 ms	80 ms	2 min	4 min	15 min	60 min
	#D	0.343	0.3645	0.79	1.27	1.28	1.73	1.755	1.91
	StdDev	0.033	0.0155	0.03	0.01	0.07	0.005	0.09	0
	Experimental %D	5.75503	6.11577	13.255	21.3087	21.4765	29.0268	29.4463	32.047
α280-293
	MoFeP	10 ms	30 ms	60 ms	80 ms	2 min	4 min	15 min	60 min
	#D	1.362	2.1015	2.615	2.825	2.905	3.075	4.425	4.49
	StdDev	0.002	0.0485	0.025	0.065	0.025	0.065	0.1	0.065
	Experimental %D	15.8556	24.4645	30.4424	32.8871	33.8184	35.7974	51.5134	52.2701
	1MoFeP:2FeP	10 ms	30 ms	60 ms	80 ms	2 min	4 min	15 min	60 min
	#D	0.685	0.884	1.045	1.34	1.43	1.49	1.605	1.615
	StdDev	0.001	0.035	0.035	0.03	0.07	0.01	0.055	0.075
	Experimental %D	7.97439	10.291	12.1653	15.5995	16.6473	17.3458	18.6845	18.8009
α295-320
	MoFeP	10 ms	30 ms	60 ms	80 ms	2 min	4 min	15 min	60 min
	#D	0.4465	0.66	0.8265	1.21	1.33	2.0305	4.225	4.685
	StdDev	0.0935	0.13	0.1235	0.02	0.05	0.0095	0.015	0.065
	Experimental %D	3.70847	5.48173	6.86462	10.0498	11.0465	16.8646	35.0914	38.912
	1MoFeP:2FeP	10 ms	30 ms	60 ms	80 ms	2 min	4 min	15 min	60 min
	#D	0.055	0.1115	0.145	0.291	0.666	0.88	1.36	1.745
	StdDev	0.005	0.0105	0.025	0.039	0.054	0.05	0.05	0.035
	Experimental %D	0.456811	0.92608	1.20432	2.41694	5.53156	7.30897	11.2957	14.4934
α324-336
	MoFeP	10 ms	30 ms	60 ms	80 ms	2 min	4 min	15 min	60 min
	#D	0.93	1.605	1.6265	1.795	1.81	2.488	2.79	2.895
	StdDev	0.015	0.0535	0.045	0.015	0.05	0.022	0.085	0.08
	Experimental %D	18.0934	31.2257	31.644	34.9222	35.214	48.4047	54.2802	56.323
	1MoFeP:2FeP	10 ms	30 ms	60 ms	80 ms	2 min	4 min	15 min	60 min
	#D	0.681	0.775	0.845	1.1	1.54	1.88	2.06	2.065
	StdDev	0.017	0.14	0.005	0.065	0.04	0.05	0.07	0.015
	Experimental %D	13.249	15.0778	16.4397	21.4008	29.9611	36.5759	40.0778	40.1751
α335-358
	MoFeP	10 ms	30 ms	60 ms	80 ms	2 min	4 min	15 min	60 min
	#D	2.8375	3.1255	3.36	3.375	3.505	3.95	4.22	4.6
	StdDev	0.0475	0.0755	0.085	0.09	0.095	0.05	0.03	0.16
	Experimental %D	29.1324	32.0893	34.4969	34.6509	35.9856	40.5544	43.3265	47.2279
	1MoFeP:2FeP	10 ms	30 ms	60 ms	80 ms	2 min	4 min	15 min	60 min
	#D	0.145	0.61	0.685	1.325	1.605	1.73	1.765	1.98
	StdDev	0.015	0.055	0.01	0.055	0.025	0.03	0.055	0.01
	Experimental %D	1.48871	6.26283	7.03285	13.6037	16.4784	17.7618	18.1211	20.3285
α365-372
	MoFeP	10 ms	30 ms	60 ms	80 ms	2 min	4 min	15 min	60 min
	#D	0.2915	0.3585	0.665	0.89	1.055	1.075	1.445	1.66
	StdDev	0.0575	0.0315	0.045	0.04	0.115	0.095	0.145	0.05
	Experimental %D	7.77333	9.56	17.7333	23.7333	28.1333	28.6667	38.5333	44.2667
	1MoFeP:2FeP	10 ms	30 ms	60 ms	80 ms	2 min	4 min	15 min	60 min
	#D	0.37	0.485	0.69	0.965	0.925	1.15	1.295	2.057
	StdDev	0.01	0.005	0.03	0.005	0.115	0.07	0.125	0.107
	Experimental %D	9.86667	12.9333	18.4	25.7333	24.6667	30.6667	34.5333	54.8533
α373-400
	MoFeP	10 ms	30 ms	60 ms	80 ms	2 min	4 min	15 min	60 min
	#D	1.423	1.805	1.835	1.955	2.265	2.48	2.65	2.685
	StdDev	0.047	0.005	0.025	0.025	0.005	0.05	0.02	0.045
	Experimental %D	22.0279	27.9412	28.4056	30.2632	35.0619	38.3901	41.0217	41.5635
	1MoFeP:2FeP	10 ms	30 ms	60 ms	80 ms	2 min	4 min	15 min	60 min
	#D	0.6685	0.74	1.235	1.52	1.555	1.755	1.82	1.945
	StdDev	0.0115	0.04	0.005	0.105	0.07	0.125	0.03	0.035
	Experimental %D	10.3483	11.4551	19.1176	23.5294	24.0712	27.1672	28.1734	30.1084
α402-411
	MoFeP	10 ms	30 ms	60 ms	80 ms	2 min	4 min	15 min	60 min
	#D	0.934	1.0815	1.6	1.67	1.73	1.815	1.8285	1.87
	StdDev	0.057	0.0615	0.0915	0.03	0.04	0.06	0.02	0.035
	Experimental %D	19.8301	22.9618	33.9703	35.4565	36.7304	38.535	38.8217	39.7028
	1MoFeP:2FeP	10 ms	30 ms	60 ms	80 ms	2 min	4 min	15 min	60 min
	#D	0.5975	0.625	0.63	0.63	0.665	0.665	0.67	0.78
	StdDev	0.045	0.05	0.01	0.0025	0.05	0.005	0.055	0.03
	Experimental %D	12.6858	13.2696	13.3758	13.3758	14.1189	14.1189	14.2251	16.5605
α426-447
	MoFeP	10 ms	30 ms	60 ms	80 ms	2 min	4 min	15 min	60 min
	#D	2.2375	2.525	2.81	2.825	2.92	2.925	2.935	3.21
	StdDev	0.0325	0.095	0.045	0.01	0.01	0.005	0.005	0.03
	Experimental %D	26.7644	30.2033	33.6124	33.7919	34.9282	34.988	35.1077	38.3971
	1MoFeP:2FeP	10 ms	30 ms	60 ms	80 ms	2 min	4 min	15 min	60 min
	#D	0.54	1.085	1.31	1.37	1.38	1.5	1.585	1.595
	StdDev	0.07	0.105	0.14	0.025	0.1	0.01	0.11	0.205
	Experimental %D	6.45933	12.9785	15.6699	16.3876	16.5072	17.9426	18.9593	19.0789
α451-460
	MoFeP	10 ms	30 ms	60 ms	80 ms	2 min	4 min	15 min	60 min
	#D	0.461	0.5335	0.65	0.775	0.76	1.655	2.015	2.505
	StdDev	0.009	0.1235	0.06	0.065	0.05	0.125	0.025	0.035
	Experimental %D	8.89961	10.2992	12.5483	14.9614	14.6718	31.9498	38.8996	48.3591
	1MoFeP:2FeP	10 ms	30 ms	60 ms	80 ms	2 min	4 min	15 min	60 min
	#D	0.53	0.56	0.67	0.73	1.58	1.585	1.77	1.9
	StdDev	0.04	0.05	0.07	0.02	0.23	0.045	0.04	0.08
	Experimental %D	10.2317	10.8108	12.9344	14.0927	30.5019	30.5985	34.1699	36.6795
α463-472
	MoFeP	10 ms	30 ms	60 ms	80 ms	2 min	4 min	15 min	60 min
	#D	0.692	0.735	0.765	0.875	2.895	3.085	3.227	5.073
	StdDev	0.042	0.045	0.005	0.045	0.085	0.105	0.113	0.012
	Experimental %D	12.9104	13.7127	14.2724	16.3246	54.0112	57.556	60.2052	94.6455
	1MoFeP:2FeP	10 ms	30 ms	60 ms	80 ms	2 min	4 min	15 min	60 min
	#D	0.175	0.685	0.785	0.9045	1.63	1.635	2.08	3.06
	StdDev	0.005	0.065	0.055	0.0145	0.13	0.105	0.04	0.01
	Experimental %D	3.26493	12.7799	14.6455	16.875	30.4104	30.5037	38.806	57.0896
α475-484
	MoFeP	10 ms	30 ms	60 ms	80 ms	2 min	4 min	15 min	60 min
	#D	0.355	0.685	1.11	1.18	2.013	2.02	2.465	2.81
	StdDev	0.015	0.055	0.08	0.02	0.087	0.04	0.275	0.1
	Experimental %D	8.59564	16.586	26.8765	28.5714	48.7409	48.9104	59.6852	68.0387
	1MoFeP:2FeP	10 ms	30 ms	60 ms	80 ms	2 min	4 min	15 min	60 min
	#D	0.065	0.2	0.475	0.825	0.93	2.0495	2.058	2.085
	StdDev	0.005	0.07	0.065	0.115	0.05	0.0605	0.112	0.145
	Experimental %D	1.57385	4.84262	11.5012	19.9758	22.5182	49.6247	49.8305	50.4843
β2-7
	MoFeP	10 ms	30 ms	60 ms	80 ms	2 min	4 min	15 min	60 min
	#D	0.4145	0.479	0.6865	0.715	0.835	1.515	1.725	1.81
	StdDev	0.0155	0.019	0.005	0.0165	0.055	0.035	0.055	0.02
	Experimental %D	11.5139	13.3056	19.0694	19.8611	23.1944	42.0833	47.9167	50.2778
	1MoFeP:2FeP	10 ms	30 ms	60 ms	80 ms	2 min	4 min	15 min	60 min
	#D	0.2285	0.25	0.36	0.525	0.655	0.655	0.74	0.77
	StdDev	0.0075	0.01	0.01	0.045	0.015	0.025	0.02	0.02
	Experimental %D	6.34722	6.94444	10	14.5833	18.1944	18.1944	20.5556	21.3889
β2-24
	MoFeP	10 ms	30 ms	60 ms	80 ms	2 min	4 min	15 min	60 min
	#D	1.145	1.2585	1.365	1.85	1.885	2.29	2.86	2.92
	StdDev	0.035	0.0515	0.105	0.04	0.025	0.01	0.02	0.04
	Experimental %D	18.2922	19.8401	19.8401	26.8895	27.3983	33.2849	41.5698	42.4419
	1MoFeP:2FeP	10 ms	30 ms	60 ms	80 ms	2 min	4 min	15 min	60 min
	#D	0.591	0.625	0.815	0.83	0.95	1.32	1.35	1.795
	StdDev	0.009	0.005	0.015	0.01	0.01	0.04	0.03	0.055
	Experimental %D	8.59012	9.0843	11.8459	12.064	13.8081	19.186	19.6221	26.0901
β25-57
	MoFeP	10 ms	30 ms	60 ms	80 ms	2 min	4 min	15 min	60 min
	#D	1.057	1.31	1.67	1.81	1.835	1.845	1.865	2.07
	StdDev	0.002	0.03	0.04	0.04	0.035	0.015	0.025	0.01
	Experimental %D	7.24966	8.98491	11.454	12.4143	12.5857	12.6543	12.7915	14.1975
	1MoFeP:2FeP	10 ms	30 ms	60 ms	80 ms	2 min	4 min	15 min	60 min
	#D	0.7615	0.845	0.93	0.935	1.125	1.255	1.33	1.41
	StdDev	0.0185	0.005	0.005	0.01	0.015	0.005	0.03	0.02
	Experimental %D	5.22291	5.79561	6.3786	6.41289	7.71605	8.60768	9.12209	9.67078
β58-77
	MoFeP	10 ms	30 ms	60 ms	80 ms	2 min	4 min	15 min	60 min
	#D	3.495	3.765	3.785	3.85	6.465	7.43	7.63	7.75
	StdDev	0.065	0.025	0.02	0.045	0.035	0.02	0.08	0.12
	Experimental %D	33.5413	36.1324	36.3244	36.9482	62.0441	71.3052	73.2246	74.3762
	1MoFeP:2FeP	10 ms	30 ms	60 ms	80 ms	2 min	4 min	15 min	60 min
	#D	1.32	1.41	1.485	1.61	5.085	5.205	5.92	6.435
	StdDev	0.075	0.17	0.07	0.01	0.045	0.085	0.03	0.245
	Experimental %D	12.6679	13.5317	14.2514	15.4511	48.8004	49.952	56.8138	61.7562
β78-98
	MoFeP	10 ms	30 ms	60 ms	80 ms	2 min	4 min	15 min	60 min
	#D	0.9895	1.1165	1.345	1.495	2.815	3.325	3.475	3.82
	StdDev	0.0695	0.0365	0.085	0.035	0.015	0.155	0.085	0.1
	Experimental %D	10.6398	12.0054	14.4624	16.0753	30.2688	35.7527	37.3656	41.0753
	1MoFeP:2FeP	10 ms	30 ms	60 ms	80 ms	2 min	4 min	15 min	60 min
	#D	0.839	0.955	1.25	1.265	2.795	2.795	2.825	2.845
	StdDev	0.039	0.085	0.1	0.095	0.045	0.005	0.015	0.015
	Experimental %D	9.02151	10.2688	13.4409	13.6022	30.0538	30.0538	30.3763	30.5914
β100-111
	MoFeP	10 ms	30 ms	60 ms	80 ms	2 min	4 min	15 min	60 min
	#D	0.362	1.18	1.57	1.6595	1.69	2.2765	2.49	2.6235
	StdDev	0.002	0.12	0.1195	0.04	0.04	0.1945	0.13	0.0465
	Experimental %D	6.46429	21.0714	28.0357	29.6339	30.1786	40.6518	44.4643	46.8482
	1MoFeP:2FeP	10 ms	30 ms	60 ms	80 ms	2 min	4 min	15 min	60 min
	#D	0.34	0.3655	0.86	1.165	1.155	1.16	1.255	1.485
	StdDev	0.0055	0.02	0.01	0.015	0.005	0.01	0.005	0.025
	Experimental %D	6.07143	6.52679	15.3571	20.8036	20.625	20.7143	22.4107	26.5179
β114-128
	MoFeP	10 ms	30 ms	60 ms	80 ms	2 min	4 min	15 min	60 min
	#D	0.334	0.655	0.675	0.865	0.865	1.17	1.33	1.635
	StdDev	0.014	0.025	0.025	0.005	0.005	0.07	0.06	0.045
	Experimental %D	4.77825	9.37053	9.65665	12.3748	12.3748	16.7382	19.0272	23.3906
	1MoFeP:2FeP	10 ms	30 ms	60 ms	80 ms	2 min	4 min	15 min	60 min
	#D	0.2605	0.3	0.815	0.915	0.925	0.925	0.94	0.945
	StdDev	0.0195	0.01	0.05	0.055	0.005	0.005	0.005	0.025
	Experimental %D	3.72675	4.29185	11.6595	13.0901	13.2332	13.2332	13.4478	13.5193
β130-159
	MoFeP	10 ms	30 ms	60 ms	80 ms	2 min	4 min	15 min	60 min
	#D	0.795	0.92	1.34	1.905	3.495	3.515	4.485	5.28
	StdDev	0.035	0.01	0.14	0.075	0.075	0.095	0.055	0.28
	Experimental %D	5.36076	6.20364	9.03574	12.8456	23.5671	23.702	30.2428	35.6035
	1MoFeP:2FeP	10 ms	30 ms	60 ms	80 ms	2 min	4 min	15 min	60 min
	#D	0.705	0.94	1.06	1.12	2.145	2.415	2.61	3.015
	StdDev	0.085	0	0.03	0.01	0.035	0.075	0.09	0.075
	Experimental %D	4.75388	6.3385	7.14767	7.55226	14.4639	16.2846	17.5995	20.3304
β160-183
	MoFeP	10 ms	30 ms	60 ms	80 ms	2 min	4 min	15 min	60 min
	#D	0.77	1.115	1.25	1.72	2.17	2.64	2.67	3.125
	StdDev	0.03	0.115	0.03	0.05	0.04	0.18	0.02	0.065
	Experimental %D	11.0315	15.9742	17.9083	24.6418	31.0888	37.8223	38.2521	44.7708
	1MoFeP:2FeP	10 ms	30 ms	60 ms	80 ms	2 min	4 min	15 min	60 min
	#D	0.2245	0.51	0.585	0.745	1.365	1.395	1.54	1.815
	StdDev	0.0155	0.02	0.055	0.035	0.095	0.11	0.045	0.055
	Experimental %D	3.21633	7.30659	8.38109	10.6734	19.5559	19.9857	22.063	26.0029
β183-192
	MoFeP	10 ms	30 ms	60 ms	80 ms	2 min	4 min	15 min	60 min
	#D	0.555	0.61	0.695	0.715	1.3	1.42	2.19	3.56
	StdDev	0.055	0.03	0.025	0.045	0	0.06	0.14	0.19
	Experimental %D	13.1206	14.4208	16.4303	16.9031	30.7329	33.5697	51.773	84.1608
	1MoFeP:2FeP	10 ms	30 ms	60 ms	80 ms	2 min	4 min	15 min	60 min
	#D	0.165	0.2085	0.215	0.368	0.44	0.53	0.88	1.065
	StdDev	0.0005	0.025	0.015	0.02	0.052	0.01	0.06	0.005
	Experimental %D	3.90071	4.92908	5.08274	8.69976	10.4019	12.5296	20.8038	25.1773
β202-220
	MoFeP	10 ms	30 ms	60 ms	80 ms	2 min	4 min	15 min	60 min
	#D	1.986	2.9	2.93	2.955	3.635	3.705	3.78	4.145
	StdDev	0.016	0.08	0.14	0.055	0.105	0.045	0.09	0.075
	Experimental %D	20.4954	29.9278	30.2374	30.4954	37.5129	38.2353	39.0093	42.7761
	1MoFeP:2FeP	10 ms	30 ms	60 ms	80 ms	2 min	4 min	15 min	60 min
	#D	1.485	1.545	2.025	2.325	2.33	2.62	2.725	2.825
	StdDev	0.145	0.095	0.065	0.06	0.025	0.01	0.125	0.105
	Experimental %D	15.3251	15.9443	20.8978	23.9938	24.0454	27.0382	28.1218	29.1538
β223-231
	MoFeP	10 ms	30 ms	60 ms	80 ms	2 min	4 min	15 min	60 min
	#D	0.765	0.845	0.86	0.9025	0.94	1.37	1.495	1.515
	StdDev	0.008	0.0625	0.01	0.015	0.02	0.005	0.03	0.015
	Experimental %D	25.6711	28.3557	28.8591	30.2852	31.5436	45.9732	50.1678	50.8389
	1MoFeP:2FeP	10 ms	30 ms	60 ms	80 ms	2 min	4 min	15 min	60 min
	#D	0.4435	0.525	0.55	0.575	0.95	1.15	1.255	1.69
	StdDev	0.0065	0.015	0.03	0.005	0.13	0.01	0.015	0.04
	Experimental %D	14.8826	17.6174	18.4564	19.2953	31.8792	38.5906	42.1141	56.7114
β234-245
	MoFeP	10 ms	30 ms	60 ms	80 ms	2 min	4 min	15 min	60 min
	#D	1.225	1.2415	1.3825	1.53	2.33	2.465	2.615	2.785
	StdDev	0.015	0.0185	0.0375	0.02	0.02	0.105	0.105	0.035
	Experimental %D	38.2812	38.7969	43.2031	47.8125	72.8125	77.0312	81.7188	87.0312
	1MoFeP:2FeP	10 ms	30 ms	60 ms	80 ms	2 min	4 min	15 min	60 min
	#D	0.645	0.655	0.71	0.745	1.575	1.58	1.58	1.815
	StdDev	0.025	0.125	0.035	0.06	0.06	0.065	0.07	0.145
	Experimental %D	20.1562	20.4688	22.1875	23.2812	49.2187	49.375	49.375	56.7187
β247-274
	MoFeP	10 ms	30 ms	60 ms	80 ms	2 min	4 min	15 min	60 min
	#D	0.405	0.465	0.81	0.885	0.965	0.97	1.14	1.205
	StdDev	0.015	0.005	0	0.045	0.005	0.01	0.045	0
	Experimental %D	8.38509	9.62733	16.7702	18.323	19.9793	20.0828	23.6025	24.9482
	1MoFeP:2FeP	10 ms	30 ms	60 ms	80 ms	2 min	4 min	15 min	60 min
	#D	0.04	0.11	0.12	0.13	0.155	0.17	0.185	0.24
	StdDev	0.01	0.01	0.03	0.05	0.01	0.005	0.01	0.015
	Experimental %D	0.828157	2.27743	2.48447	2.69151	3.20911	3.51967	3.83023	4.96894
β276-305
	MoFeP	10 ms	30 ms	60 ms	80 ms	2 min	4 min	15 min	60 min
	#D	0.999	1.5955	1.73	1.735	2.175	2.465	2.695	2.92
	StdDev	0.09	0.1455	0.015	0.04	0.105	0.065	0.065	0.01
	Experimental %D	7.13571	11.3964	12.3571	12.3929	15.5357	17.6071	19.25	20.8571
	1MoFeP:2FeP	10 ms	30 ms	60 ms	80 ms	2 min	4 min	15 min	60 min
	#D	0.547	0.55	0.7	1.68	1.69	2.25	2.535	2.72
	StdDev	0.046	0.01	0.06	0.15	0.03	0.09	0.005	0.03
	Experimental %D	3.90714	3.92857	5	12	12.0714	16.0714	18.1071	19.4286
β306-328
	MoFeP	10 ms	30 ms	60 ms	80 ms	2 min	4 min	15 min	60 min
	#D	0.9925	1.286	1.56	1.635	2.105	2.12	2.27	2.365
	StdDev	0.0295	0.056	0.085	0.07	0.03	0.085	0.005	0.02
	Experimental %D	13.376	17.3315	21.0243	22.035	28.3693	28.5714	30.593	31.8733
	1MoFeP:2FeP	10 ms	30 ms	60 ms	80 ms	2 min	4 min	15 min	60 min
	#D	0.685	0.685	1.515	1.585	1.645	1.92	2.04	2.19
	StdDev	0.005	0.035	0.085	0.065	0.01	0.04	0.535	0.02
	Experimental %D	9.23181	9.23181	20.4178	21.3612	22.1698	25.876	27.4933	29.5148
β333-347
	MoFeP	10 ms	30 ms	60 ms	80 ms	2 min	4 min	15 min	60 min
	#D	0.8155	1.1345	1.61	1.61	2.564	2.6595	2.755	2.791
	StdDev	0.0085	0.0255	0.08	0.12	0.031	0.2185	0.158	0.017
	Experimental %D	17.3511	24.1383	34.2553	34.2553	54.5532	56.5851	58.617	59.383
	1MoFeP:2FeP	10 ms	30 ms	60 ms	80 ms	2 min	4 min	15 min	60 min
	#D	0.455	0.53	0.578	0.905	1.0645	1.095	1.21	1.77
	StdDev	0.038	0.01	0.025	0.045	0.0195	0.025	0.01	0.07
	Experimental %D	9.68085	11.2766	12.2979	19.2553	22.6489	23.2979	25.7447	37.6596
β342-362
	MoFeP	10 ms	30 ms	60 ms	80 ms	2 min	4 min	15 min	60 min
	#D	0.921	1.3755	1.4585	1.7235	2.31	2.44	2.945	3.36
	StdDev	0.087	0.0855	0.0505	0.0665	0.08	0.07	0.045	0.09
	Experimental %D	10.4304	15.5776	16.5176	19.5187	26.1608	27.6331	33.3522	38.0521
	1MoFeP:2FeP	10 ms	30 ms	60 ms	80 ms	2 min	4 min	15 min	60 min
	#D	0.561	0.625	0.84	0.95	1.085	1.34	1.42	1.66
	StdDev	0.09	0.075	0.02	0.02	0.045	0.14	0.08	0.06
	Experimental %D	6.35334	7.07814	9.51302	10.7588	12.2877	15.1755	16.0815	18.7995
β365-374
	MoFeP	10 ms	30 ms	60 ms	80 ms	2 min	4 min	15 min	60 min
	#D	0.515	0.64	1.17	1.31	1.49	1.8435	2.07	2.115
	StdDev	0.055	0.03	0.07	0.06	0.27	0.0535	0.02	0.055
	Experimental %D	10.5317	13.0879	23.9264	26.7894	30.4703	37.6994	42.3313	43.2515
	1MoFeP:2FeP	10 ms	30 ms	60 ms	80 ms	2 min	4 min	15 min	60 min
	#D	0.4535	0.76	0.765	0.835	0.875	1.385	1.43	1.68
	StdDev	0.0335	0.045	0.04	0.005	0.015	0.04	0.02	0.065
	Experimental %D	9.27403	15.5419	15.6442	17.0757	17.8937	28.3231	29.2434	34.3558
β370-378
	MoFeP	10 ms	30 ms	60 ms	80 ms	2 min	4 min	15 min	60 min
	#D	0.62	0.835	1.155	1.375	1.61	1.775	2.25	2.43
	StdDev	0.11	0.005	0.105	0.095	0.02	0.055	0.01	0.04
	Experimental %D	13.4783	18.1522	25.1087	29.8913	35	38.587	48.913	52.8261
	1MoFeP:2FeP	10 ms	30 ms	60 ms	80 ms	2 min	4 min	15 min	60 min
	#D	0.214	0.445	0.51	0.78	1.185	1.295	1.295	1.3
	StdDev	0.075	0.135	0.13	0.04	0.035	0.08	0.025	0.095
	Experimental %D	4.65217	9.67391	11.087	16.9565	25.7609	28.1522	28.1522	28.2609
β382-405
	MoFeP	10 ms	30 ms	60 ms	80 ms	2 min	4 min	15 min	60 min
	#D	1.413	1.81	1.875	1.91	2.135	2.2995	3.7195	4.988
	StdDev	0.081	0.135	0.16	0.01	0.015	0.0205	0.1095	0.044
	Experimental %D	16.604	21.2691	22.0329	22.4442	25.0881	27.0212	43.7074	58.6134
	1MoFeP:2FeP	10 ms	30 ms	60 ms	80 ms	2 min	4 min	15 min	60 min
	#D	0.8605	0.89	1.275	1.345	1.485	1.545	2.37	2.745
	StdDev	0.0595	0.04	0.015	0.005	0.005	0.035	0.04	0.105
	Experimental %D	10.1116	10.4583	14.9824	15.8049	17.4501	18.1551	27.8496	32.2562
β396-415
	MoFeP	10 ms	30 ms	60 ms	80 ms	2 min	4 min	15 min	60 min
	#D	0.738	0.8215	0.86	0.883	1.485	1.665	2.185	2.23
	StdDev	0.013	0.0715	0.03	0.023	0.005	0.085	0.06	0.125
	Experimental %D	11.7329	13.0604	13.6725	14.0382	23.6089	26.4706	34.7377	35.4531
	1MoFeP:2FeP	10 ms	30 ms	60 ms	80 ms	2 min	4 min	15 min	60 min
	#D	0.303	0.3845	0.41	0.49	0.575	0.865	0.905	1.06
	StdDev	0.0155	0.007	0.04	0.045	0.02	0.025	0.055	0.05
	Experimental %D	4.81717	6.11288	6.51828	7.79014	9.14149	13.752	14.3879	16.8521
β425-441
	MoFeP	10 ms	30 ms	60 ms	80 ms	2 min	4 min	15 min	60 min
	#D	0.777	0.835	1.36	1.44	2.025	2.35	2.685	3.175
	StdDev	0.013	0.005	0.02	0.04	0.005	0.01	0.055	0.015
	Experimental %D	12.2362	13.1496	21.4173	22.6772	31.8898	37.0079	42.2835	50
	1MoFeP:2FeP	10 ms	30 ms	60 ms	80 ms	2 min	4 min	15 min	60 min
	#D	0.3525	0.64	0.75	1.005	1.205	1.505	1.83	2.01
	StdDev	0.0175	0.03	0.03	0.015	0.075	0.055	0.05	0.05
	Experimental %D	5.55118	10.0787	11.811	15.8268	18.9764	23.7008	28.8189	31.6535
β450-470
	MoFeP	10 ms	30 ms	60 ms	80 ms	2 min	4 min	15 min	60 min
	#D	0.955	1.495	1.62	1.65	1.6555	1.95	2.09	3.51
	StdDev	0.015	0.0545	0.11	0.03	0.065	0.04	0.07	0.06
	Experimental %D	19.1383	29.9599	32.4649	33.0661	33.1764	39.0782	41.8838	70.3407
	1MoFeP:2FeP	10 ms	30 ms	60 ms	80 ms	2 min	4 min	15 min	60 min
	#D	0.57	0.63	0.6305	0.65	0.765	0.8	0.83	1.14
	StdDev	0.0245	0.05	0.04	0.01	0.025	0.04	0.06	0.05
	Experimental %D	11.4228	12.6253	12.6353	13.0261	15.3307	16.0321	16.6333	22.8457
β473-489
	MoFeP	10 ms	30 ms	60 ms	80 ms	2 min	4 min	15 min	60 min
	#D	0.507	0.676	0.805	0.835	1.095	1.555	2.4	2.47
	StdDev	0.07	0.056	0.045	0.015	0.025	0.105	0.17	0.1
	Experimental %D	6	8	9.52663	9.88166	12.9586	18.4024	28.4024	29.2308
	1MoFeP:2FeP	10 ms	30 ms	60 ms	80 ms	2 min	4 min	15 min	60 min
	#D	0.355	0.475	0.585	0.72	1.135	1.275	1.395	1.45
	StdDev	0.001	0.015	0.075	0.01	0.035	0.06	0.175	0.085
	Experimental %D	4.20118	5.6213	6.92308	8.52071	13.432	15.0888	16.5089	17.1598
β495-523
	MoFeP	10 ms	30 ms	60 ms	80 ms	2 min	4 min	15 min	60 min
	#D	1.167	1.365	1.445	1.5075	1.71	1.755	1.76	2.195
	StdDev	0.064	0.2475	0.115	0.065	0.045	0.08	0.15	0.185
	Experimental %D	11.957	13.9857	14.8053	15.4457	17.5205	17.9816	18.0328	22.4898
	1MoFeP:2FeP	10 ms	30 ms	60 ms	80 ms	2 min	4 min	15 min	60 min
	#D	0.735	0.7425	1.125	1.2	1.48	1.535	1.665	1.755
	StdDev	0.2075	0.005	0.19	0.065	0.08	0.095	0.185	0.015
	Experimental %D	7.53074	7.60758	11.5266	12.2951	15.1639	15.7275	17.0594	17.9816
